# Supplementary material for: Measuring spatial accessibility to refuge green space after earthquakes: A case study of Nanjing, China
Source: PLoS One. 2022 Jun 28;17(6):e0270035. doi: 10.1371/journal.pone.0270035 (PMC9239463; doi:10.1371/journal.pone.0270035)
Supplement: S2 Table — (XLSX) [file pone.0270035.s002.xlsx]

## Sheet: Export_Output_21
S2 Table. Results of RGS accessibility
Cell	RGS accessibility
	population	10min	20min	30min	40min
1	0	0	0	0	0
2	0	0	0	0	0
3	216	0	0	12.1113	14.1265
4	290	0	100.097	55.847	19.6994
5	0	0	0	0	0
6	0	0	0	0	0
7	0	0	0	0	0
8	0	0	0	0	0
9	144	0	67.6619	48.5302	18.8651
10	415	0	21.9456	25.5993	15.6615
11	614	0	3.98859	20.7913	14.3859
12	607	0	0	12.6242	12.2172
13	111	0	0	0	4.32871
14	107	387.027	122.402	61.5302	20.3068
15	0	0	0	0	0
16	0	0	0	0	0
17	0	0	0	0	0
18	546	387.027	131.269	63.0227	20.4463
19	657	188.269	73.818	45.3697	18.4765
20	430	0	33.4938	27.9812	16.2998
21	585	0	0	17.8495	13.6075
22	604	0	0	7.44775	10.8192
23	282	0	0	0	2.92863
24	120	0	0	0	0.302757
25	19	0	46.797	33.1753	16.938
26	0	0	0	0	0
27	0	0	0	0	0
28	0	0	0	0	0
29	0	0	0	0	0
30	0	0	0	0	0
31	0	0	0	0	0
32	0	0	0	0	0
33	280	0	25.8511	33.7114	17.0829
34	393	188.269	70.9109	49.1577	18.9527
35	587	0	41.2844	35.6938	17.3927
36	672	0	17.4059	22.4371	15.4727
37	664	0	0	13.4707	12.8993
38	645	0	0	4.81384	10.0965
39	451	0	0	0	7.19818
40	451	0	0	0	4.93398
41	282	0	0	0	3.38715
42	129	0	0	0	1.37146
43	173	0	0	0	4.8626
44	0	0	0	0	0
45	0	0	0	0	0
46	0	0	0	0	0
47	0	0	0	0	0
48	0	0	0	0	0
49	0	0	0	0	0
50	0	0	0	0	0
51	0	0	0	0	0
52	0	0	0	0	0
53	0	0	0	0	0
54	0	0	0	0	0
55	0	0	0	0	0
56	0	0	0	0	0
57	0	0	0	0	0
58	0	0	0	0	0
59	0	0	0	0	0
60	0	0	0	0	0
61	51	0	0	0	7.08206
62	267	0	0	0	0.864459
63	147	0	0	0	2.70621
64	380	0	13.9605	18.0739	14.0541
65	511	0	24.2128	36.6221	17.4434
66	676	0	17.8662	33.5417	17.09
67	454	0	28.9972	30.3065	16.7412
68	622	0	44.8568	37.2876	17.5822
69	483	0	11.7475	19.9012	14.8097
70	626	0	0	7.85116	10.9292
71	563	0	0	3.37826	9.69866
72	582	0	0	0	4.50447
73	545	0	0	0	3.31405
74	322	0	0	0	1.5217
75	12	0	0	0	0
76	513	0	0	0	0
77	517	0	0	0	0
78	535	0	0	0	0
79	486	0	0	0	0
80	242	0	0	0	0
81	375	0	0	0	0
82	0	0	0	0	0
83	0	0	0	0	0
84	0	0	0	0	0
85	0	0	0	0	0
86	0	0	0	0	0
87	0	0	0	0	0
88	0	0	0	0	0
89	0	0	0	0	0
90	0	0	0	0	0
91	0	0	0	0	0
92	0	0	0	0	0
93	66	0	0	0	0
94	33	0	0	0	0
95	3	0	0	0	0
96	19	0	0	0	0
97	34	0	0	0	0
98	40	0	0	0	0
99	20	0	0	0	0
100	63	0	0	0	0
101	84	0	0	0	0
102	47	0	0	0	0
103	0	0	0	0	0
104	0	0	0	0	0
105	0	0	0	0	0
106	0	0	0	0	0
107	0	0	0	0	0
108	9	0	0	0	0
109	50	0	0	0	0
110	0	0	0	0	0
111	622	0	0	0	0
112	367	0	0	0	0.276522
113	1385	0	0	0	1.36304
114	353	0	0	0	2.72398
115	154	0	0	0	0.734574
116	141	0	0	0	4.12658
117	64	0	0	0	0.832973
118	64	0	0	0	7.85498
119	291	0	0	0	8.5973
120	522	0	0	12.9851	14.3003
121	489	0	0	0	0
122	566	0	12.3431	20.1699	14.88
123	582	0	9.98633	19.1038	14.601
124	651	0	0	7.50482	11.4194
125	675	0	0	0.974392	8.2843
126	628	0	0	0	4.77046
127	544	0	0	0	3.1963
128	230	0	0	0	1.41601
129	70	0	0	0	0
130	187	0	0	0	0
131	622	0	0	0	0
132	640	0	0	0	0
133	617	0	0	0	0
134	663	0	0	0	0
135	642	0	0	0	0
136	629	0	0	0	0
137	611	0	0	0	0
138	293	0	0	0	0
139	0	0	0	0	0
140	0	0	0	0	0
141	0	0	0	0	0
142	0	0	0	0	0
143	16	0	0	0	0
144	42	0	0	0	0
145	23	0	0	0	0
146	28	0	0	0	0
147	68	0	0	0	0
148	70	0	0	0	0
149	70	0	0	0	0
150	73	0	0	0	0
151	78	0	0	0	0
152	137	0	0	0	0
153	149	0	0	0	0
154	88	0	0	0	0
155	114	0	0	0	0
156	168	0	0	0	0
157	204	0	0	0	0
158	125	0	0	0	0
159	245	0	0	0	0
160	166	0	0	0	0
161	0	0	0	0	0
162	0	0	0	0	0
163	0	0	0	0	0
164	0	0	0	0	0
165	162	0	0	0	0
166	102	0	0	0	0
167	40	0	0	0	0
168	66	0	0	0	0
169	23	0	0	0	0
170	34	0	0	0	0
171	51	0	0	0	0
172	229	0	0	0	0
173	61	0	0	0	0
174	723	0	0	0	0
175	112	0	0	0	0
176	523	0	0	0	0.439888
177	367	0	0	0	1.22025
178	137	0	0	0	0
179	688	0	0	0	3.32629
180	376	0	0	0	7.90287
181	422	0	0	0	10.4571
182	394	0	0	0.0636014	11.1165
183	536	0	0	0	1.91145
184	621	0	0	0	0.154874
185	565	0	0	6.2295	10.774
186	634	0	0	5.83175	10.5722
187	700	0	0	0	6.46538
188	642	0	0	0	3.13746
189	494	0	0	0	1.24776
190	362	0	0	0	0
191	362	0	0	0	0
192	46	0	0	0	0
193	603	0	0	0	0
194	526	0	0	0	0
195	570	0	0	0	0
196	663	0	0	0	0
197	656	0	0	0	0
198	648	0	0	0	0
199	663	0	0	0	0
200	631	0	0	0	0
201	456	0	0	0	0
202	534	0	0	0	0
203	574	0	0	0	0
204	160	0	0	0	0
205	184	0	0	0	0
206	111	0	0	0	0
207	121	0	0	0	0
208	53	0	0	0	0
209	40	0	0	0	0
210	82	0	0	0	0
211	78	0	0	0	0
212	92	0	0	0	0
213	97	0	0	0	0
214	141	0	0	0	0
215	155	0	0	0	0
216	122	0	0	0	0
217	221	0	0	0	0
218	179	0	0	0	0
219	124	0	0	0	0
220	129	0	0	0	0
221	208	0	0	0	0
222	101	0	0	0	0
223	101	0	0	0	0
224	0	0	0	0	0
225	0	0	0	0	0
226	78	0	0	0	0
227	22	0	0	0	0
228	31	0	0	0	0
229	402	0	0	0	0
230	319	0	0	0	0
231	19	0	0	0	0
232	93	0	0	0	0
233	73	0	0	0	0
234	87	0	0	0	0
235	87	0	0	0	0
236	47	0	0	0	0
237	333	0	0	0	0
238	34	0	0	0	0
239	65	0	0	0	0
240	31	0	0	0	0
241	528	0	0	0	0
242	211	0	0	0	0
243	146	0	0	0	3.81111
244	147	0	0	0	3.99166
245	461	0	0	0	6.08761
246	546	0	0	0	6.12026
247	276	0	0	0	7.90964
248	478	0	0	0	1.33604
249	563	0	0	0	4.31427
250	358	0	0	0	4.63824
251	586	0	0	0	5.77693
252	656	0	0	0	3.22522
253	546	0	0	0	1.56804
254	436	0	0	0	0.675333
255	432	0	0	0	0
256	401	0	0	0	0
257	621	0	0	0	0
258	624	0	0	0	0
259	624	0	0	0	0
260	635	0	0	0	0
261	660	0	0	0	0
262	484	0	0	0	0
263	414	0	0	0	0
264	294	0	0	0	0
265	572	0	0	0	0
266	593	0	0	0	0
267	593	0	0	0	0
268	571	0	0	0	0
269	319	0	0	0	0
270	417	0	0	0	0.0036457
271	145	0	0	0	0.00264701
272	134	0	0	0	0
273	84	0	0	0	0
274	6	0	0	0	0
275	0	0	0	0	0
276	77	0	0	0	0
277	50	0	0	0	0
278	39	0	0	0	0
279	72	0	0	0	0
280	135	0	0	0	0
281	78	0	0	0	0
282	167	0	0	0	0
283	183	0	0	0	0
284	155	0	0	0	0
285	250	0	0	0	0
286	215	0	0	0	0
287	77	0	0	0	0
288	0	0	0	0	0
289	90	0	0	0	0
290	88	0	0	0	0
291	64	0	0	0	0
292	79	0	0	0	0
293	102	0	0	0	0
294	59	0	0	0	0
295	10	0	0	0	0
296	102	0	0	0	0
297	63	0	0	0	0
298	28	0	0	0	0
299	44	0	0	0	0
300	136	0	0	0	0
301	25	0	0	0	0
302	343	0	0	0	0
303	0	0	0	0	0
304	133	0	0	0	0
305	0	0	0	0	0
306	196	0	0	0	0
307	178	0	0	0	0.877115
308	215	0	0	0	0.862023
309	599	0	0	0	1.29532
310	599	0	0	0	2.57267
311	586	0	0	0	4.17065
312	558	0	0	0	2.17493
313	466	0	0	0	3.94513
314	482	0	0	0	3.43567
315	353	0	0	0	3.19623
316	588	0	0	0	2.51229
317	642	0	0	0	0.55594
318	655	0	0	0	0
319	527	0	0	0	0
320	410	0	0	0	0
321	494	0	0	0	0
322	206	0	0	0	0
323	112	0	0	0	0
324	116	0	0	0	0
325	603	0	0	0	0
326	621	0	0	0	0
327	647	0	0	0	0
328	286	0	0	0	0
329	265	0	0	0	0
330	312	0	0	0	0
331	105	0	0	0	0
332	499	0	0	0	0
333	297	0	0	0	0
334	356	0	0	0	0.0180454
335	42	0	0	0	0
336	72	0	0	0	0
337	25	0	0	0	0
338	12	0	0	0	0
339	44	0	0	0	0
340	32	0	0	0	0
341	97	0	0	0	0
342	97	0	0	0	0
343	27	0	0	0	0
344	41	0	0	0	0
345	54	0	0	0	0
346	93	0	0	0	0
347	175	0	0	0	0
348	183	0	0	0	0
349	242	0	0	0	0
350	193	0	0	0	0
351	127	0	0	0	0
352	163	0	0	0	0
353	159	0	0	0	0
354	323	0	0	0	0
355	323	0	0	0	0
356	366	0	0	0	0
357	123	0	0	0	0
358	218	0	0	0	0
359	66	0	0	0	0
360	23	0	0	0	0
361	0	0	0	0	0
362	11	0	0	0	0
363	47	0	0	0	0
364	45	0	0	0	0
365	52	0	0	0	0
366	113	0	0	0	0
367	0	0	0	0	0
368	242	0	0	0	0
369	193	0	0	0	0
370	887	0	0	0	0
371	343	0	0	0	0
372	416	0	0	0	0
373	348	0	0	0	0.0975683
374	2728	0	0	0	0
375	3019	0	0	0	0.317949
376	249	0	0	0	0.788129
377	233	0	0	0	2.01987
378	254	0	0	0	0.577201
379	346	0	0	0	0
380	359	0	0	0	1.07113
381	301	0	0	0	0
382	280	0	0	0	0
383	137	0	0	0	0
384	195	0	0	0	0
385	244	0	0	0	0
386	244	0	0	0	0
387	73	0	0	0	0
388	232	0	0	0	0
389	510	0	0	0	0
390	298	0	0	0	0
391	394	0	0	0	0
392	392	0	0	0	0
393	229	0	0	0	0
394	203	0	0	0	0
395	12	0	0	0	0.00562699
396	151	0	0	0	0
397	15	0	0	0	0
398	264	0	0	0	0.0309881
399	29	0	0	0	0
400	186	0	0	0	0.00100956
401	224	0	0	0	0.00535997
402	115	0	0	0	0
403	73	0	0	0	0
404	6	0	0	0	0
405	1	0	0	0	0
406	0	0	0	0	0.0167365
407	0	0	0	0	0.0351888
408	87	0	0	0	0.00702139
409	142	0	0	0	0.0493421
410	181	0	0	0	0.078094
411	210	0	0	0	0
412	261	0	0	0	0
413	214	0	0	0	0
414	76	0	0	0	0
415	136	0	0	0	0
416	0	0	0	0	0
417	0	0	0	0	0
418	29	0	0	0	0
419	0	0	0	0	0
420	265	0	0	0	0
421	227	0	0	0	0
422	221	0	0	0	0
423	287	0	0	0	0
424	216	0	0	0	0
425	52	0	0	0	0
426	27	0	0	0	0
427	0	0	0	0	0
428	0	0	0	0	0
429	23	0	0	0	0
430	7	0	0	0	0
431	132	0	0	0	0
432	100	0	0	0	0
433	100	0	0	0	0
434	161	0	0	0	0
435	152	0	0	0	0
436	324	0	0	0	0
437	272	0	0	0	0
438	124	0	0	0	0
439	96	0	0	0	0
440	2028	0	0	0	0
441	2079	0	0	0	0
442	2086	0	0	0	0
443	1658	0	0	0	0
444	167	0	0	0	0
445	213	0	0	0	0.444374
446	307	0	0	0	0
447	274	0	0	0	0
448	293	0	0	0	0
449	165	0	0	0	0
450	276	0	0	0	0
451	140	0	0	0	0
452	299	0	0	0	0
453	199	0	0	0	0
454	98	0	0	0	0
455	602	0	0	0	0
456	608	0	0	0	0
457	358	0	0	0	0
458	375	0	0	0	0
459	410	0	0	0	0
460	384	0	0	0	0.00254364
461	186	0	0	0	0.000392197
462	276	0	0	0	0.0112956
463	132	0	0	0	0.0286524
464	132	0	0	0	0.0508756
465	1	0	0	0	0.0531898
466	58	0	0	0	0.0231066
467	119	0	0	0	0
468	126	0	0	0	0.0135885
469	158	0	0	0	0.00839685
470	104	0	0	0	0.0230381
471	189	0	0	0	0.061953
472	83	0	0	0	0.076841
473	21	0	0	0	0.10078
474	25	0	0	0	0.0928941
475	81	0	0	0	0
476	60	0	0	0	0.166073
477	221	0	0	0	0.0969944
478	218	0	0	0	0
479	192	0	0	0	0
480	204	0	0	0	0
481	216	0	0	0	0
482	227	0	0	0	0
483	139	0	0	0	0
484	87	0	0	0	0
485	0	0	0	0	0
486	0	0	0	0	0
487	1	0	0	0	0
488	99	0	0	0	0
489	147	0	0	0	0
490	180	0	0	0	0
491	260	0	0	0	0
492	406	0	0	0	0
493	70	0	0	0	0
494	90	0	0	0	0
495	38	0	0	0	0
496	22	0	0	0	0
497	57	0	0	0	0
498	129	0	0	0	0
499	377	0	0	0	0
500	205	0	0	0	0
501	554	0	0	0	0
502	600	0	0	0	0
503	443	0	0	0	0
504	8	0	0	0	0
505	317	0	0	0	0
506	2604	0	0	0	0
507	747	0	0	0	0
508	684	0	0	0	0
509	44	0	0	0	0
510	44	0	0	0	0
511	22	0	0	0	0
512	51	0	0	0	0
513	271	0	0	0	0
514	222	0	0	0	0
515	44	0	0	0	0
516	169	0	0	0	0
517	264	0	0	0	0
518	231	0	0	0	0
519	275	0	0	0	0
520	237	0	0	0	0
521	247	0	0	0	0
522	416	0	0	0	0
523	395	0	0	0	0
524	408	0	0	0	0
525	340	0	0	0	0
526	341	0	0	0	0.0132981
527	400	0	0	0	0.0122812
528	327	0	0	0	0.0212177
529	278	0	0	0	0.0273866
530	257	0	0	0	0.281277
531	70	0	0	0.0277294	0.505465
532	0	0	0	0	0.0331431
533	129	0	0	0	0.0337809
534	116	0	0	0	0.0193423
535	54	0	0	0	0.0751387
536	59	0	0	0	0.0617863
537	102	0	0	0	0.139235
538	143	0	0	0	0.166036
539	82	0	0	0	0.0832083
540	58	0	0	0	0.197212
541	58	0	0	0	0.259981
542	487	0	0	0	0.226572
543	651	0	0	0	0.114623
544	406	0	0	0	0.266647
545	298	0	0	0	0
546	443	0	0	0	0
547	188	0	0	0	0
548	211	0	0	0	0
549	128	0	0	0	0
550	170	0	0	0	0
551	94	0	0	0	0
552	0	0	0	0	0
553	21	0	0	0	0
554	8	0	0	0	0
555	8	0	0	0	0
556	73	0	0	0	0
557	36	0	0	0	0
558	159	0	0	0	0
559	144	0	0	0	0
560	189	0	0	0	0
561	264	0	0	0	0
562	262	0	0	0	0
563	1157	0	0	0	0
564	1134	0	0	0	0
565	690	0	0	0	0
566	267	0	0	0	0
567	151	0	0	0	0
568	864	0	0	0	0
569	259	0	0	0	0
570	866	0	0	0	0
571	505	0	0	0	0.000673999
572	2120	0	0	0	0
573	1701	0	0	0	0.000320384
574	1784	0	0	0	0
575	87	0	0	0	0
576	41	0	0	0	0
577	144	0	0	0	0
578	164	0	0	0	0
579	3	0	0	0	0
580	28	0	0	0	0
581	100	0	0	0	0
582	258	0	0	0	0
583	153	0	0	0	0
584	147	0	0	0	0
585	242	0	0	0	0
586	242	0	0	0	0
587	288	0	0	0	0
588	211	0	0	0	0
589	439	0	0	0	0.00413792
590	574	0	0	0	0.0143244
591	444	0	0	0	0.0241546
592	518	0	0	0	0.0375696
593	431	0	0	0	0.0390422
594	169	0	0	0	0.210699
595	539	0	0	0.0544264	0.907656
596	297	0	0	0.0819641	1.11051
597	57	0	0	0	0.0638746
598	304	0	0	0	0.059303
599	152	0	0	0	0.0314852
600	26	0	0	0	0.0750047
601	78	0	0	0	0.0605163
602	149	0	0	0	0.24853
603	28	0	0	0	0.259076
604	42	0	0	0	0.285176
605	125	0	0	0.17114	0.351494
606	145	0	0	0.15975	0.348972
607	492	0	0	0.209048	0.359317
608	517	0	0	0.278429	0.372848
609	425	0	0	0	0.301748
610	671	0	0	0	0.199347
611	108	0	0	0	0
612	27	0	0	0	0
613	70	0	0	0	0
614	196	0	0	0	0
615	102	0	0	0	0
616	0	0	0	0	0
617	0	0	0	0	0
618	0	0	0	0	0
619	262	0	0	0	0
620	107	0	0	0	0
621	115	0	0	0	0
622	327	0	0	0	0
623	370	0	0	0	0
624	42	0	0	0	0
625	384	0	0	0	0
626	755	0	0	0	0
627	890	0	0	0	0
628	624	0	0	0	0
629	179	0	0	0	0
630	179	0	0	0	0
631	779	0	0	0	0
632	693	0	0	0	0
633	397	0	0	0	0.478649
634	462	0	0	0	0
635	243	0	0	0	0.559376
636	284	0	0	0	0.427559
637	683	0	0	0	0.205711
638	247	0	0	0	0.00511865
639	208	0	0	0	0.00340647
640	38	0	0	0	0
641	197	0	0	0	0
642	211	0	0	0	0
643	104	0	0	0	0
644	223	0	0	0	0
645	120	0	0	0	0
646	227	0	0	0	0
647	336	0	0	0	0
648	182	0	0	0	0
649	55	0	0	0	0
650	75	0	0	0	0
651	13	0	0	0	0
652	147	0	0	0	0
653	452	0	0	0	0
654	406	0	0	0	0
655	364	0	0	0	0.0331627
656	308	0	0	0	0.0635766
657	242	0	0	0	0.227632
658	459	0	0	0.0417281	0.767408
659	414	0	0	0.0943042	1.35591
660	346	0	0.0836887	0.127961	1.64996
661	346	0	0	0.0731401	1.01049
662	164	0	0	0.00563239	0.264403
663	452	0	0	0	0.0372978
664	251	0	0	0	0.393182
665	189	0	0	0	0.149397
666	76	0	0	0	0.280137
667	101	0	0	0.173362	0.3508
668	97	0	0	0.260306	0.367935
669	132	0	0	0.500559	0.414436
670	108	0	0.0585374	0.636248	0.438658
671	844	0	0.638077	0.847243	0.474738
672	373	0	0	0.571468	0.427199
673	184	0	0	0.0585655	0.326142
674	444	0	0	0	0.221442
675	160	0	0	0	0
676	82	0	0	0	0
677	111	0	0	0	0
678	89	0	0	0	0
679	116	0	0	0	0.0191849
680	0	0	0	0	0
681	0	0	0	0	0
682	0	0	0	0	0
683	30	0	0	0	0
684	47	0	0	0	0
685	181	0	0	0	0
686	171	0	0	0	0
687	620	0	0	0	0
688	380	0	0	0	0
689	57	0	0	0	0
690	675	0	0	0	0
691	734	0	0	0	0
692	103	0	0	0	0
693	241	0	0	0	0
694	387	0	0	0	0.0998482
695	1091	0	0	0	0.529995
696	1	0	0	0	1.0508
697	373	0	0	0	1.60551
698	763	0	0	0	0.784984
699	1660	0	0	0	1.5041
700	1672	0	0	0	1.1577
701	2578	0	0	0	0.566508
702	202	0	0	0	0.382783
703	235	0	0	0	0.00285007
704	235	0	0	0	0.319674
705	286	0	0	0	0.16881
706	308	0	0	0	0
707	88	0	0	0	0.00470065
708	284	0	0	0	0.00370469
709	286	0	0	0	0
710	289	0	0	0	0
711	317	0	0	0	0
712	178	0	0	0	0
713	93	0	0	0	0
714	0	0	0	0	0
715	18	0	0	0	0
716	199	0	0	0	0
717	388	0	0	0	0
718	401	0	0	0.00296394	0.356449
719	304	0	0	0.041339	0.782155
720	128	0	0	0.0603512	0.993648
721	297	0.000717	0.0940845	0.131373	1.7839
722	569	0.0002139	0.190795	0.162548	2.06391
723	448	0	0.280821	0.264284	2.24635
724	233	0	0	0.0234518	0.458359
725	265	0	0	0	0.231014
726	132	0	0	0.0523444	1.0029
727	184	0	0	0.0182542	0.629678
728	45	0	0	0	0.237548
729	135	0	0	0	0.258463
730	131	0	0	0.392761	0.393238
731	225	0	0.00233354	0.591983	0.429646
732	133	0	0	0.593481	0.431114
733	96	0	0.929138	0.936119	0.489403
734	453	0	1.44499	1.08538	0.513364
735	273	0	0.541829	0.817039	0.469685
736	273	0.0001848	0	0	0.242247
737	67	0	0	0	0.2138
738	478	0	0	0	0.163843
739	419	0	0	0	0.104126
740	619	0	0	0	0.00804636
741	376	0	0	0	0
742	380	0	0	0	0.0403476
743	0	0	0	0	0
744	207	0	0	0	0
745	0	0	0	0	0
746	22	0	0	0	0
747	114	0	0	0	0
748	48	0	0	0	0
749	1258	0	0	0	0
750	273	0	0	0	0
751	460	0	0	0	0
752	710	0	0	0	0
753	209	0	0	0	0
754	33	0	0	0	0
755	329	0	0	0	0.728864
756	0	0	0	0	0
757	238	0	0	0	1.78675
758	465	0	0	0	2.58327
759	1364	0	0	0	2.84493
760	1719	0	0	0	2.58892
761	2960	0	0	0	2.43695
762	2936	0	0	0	1.46849
763	329	0	0	0	1.78687
764	261	0	0	0	1.34055
765	317	0	0	0	1.31346
766	319	0	0	0	1.26489
767	290	0	0	0	1.01245
768	145	0	0	0	0.841289
769	221	0	0	0	0.00483677
770	331	0	0	0	0
771	302	0	0	0	0
772	209	0	0	0	0
773	216	0	0	0	0
774	99	0	0	0	0
775	31	0	0	0	0
776	31	0	0	0	0
777	233	0	0	0	0
778	407	0	0	0	0
779	118	0	0	0	0.0554715
780	53	0	0	0.05399	0.923214
781	203	0	0	0.0619053	1.48906
782	172	0	0.213657	0.1698	2.14127
783	534	1.49574	0.395911	2.8951	3.66551
784	572	1.49574	0.391011	2.13734	3.45016
785	273	1.49574	0.465065	0.243161	2.10389
786	347	0	0	0.0960081	1.83734
787	453	0	0.0240458	0.1259	2.59052
788	108	0	0	0.0237602	0.981801
789	628	0	0	0	0.217681
790	621	0	0	0	0.555011
791	533	0	0	0.34258	1.89422
792	703	0	0.532485	0.805108	0.466651
793	523	6.46051	1.58832	1.11908	0.518021
794	585	6.46051	1.98796	1.22963	0.535463
795	822	6.46051	2.0125	1.23844	0.537053
796	869	0	0.667664	0.856444	0.476271
797	539	0	0	0.571613	0.427224
798	311	0	0	0.154196	0.347739
799	531	0	0	0	0.219575
800	466	0	0	0	0.0655741
801	409	0	0	0	0
802	501	0	0	0	0.072217
803	861	0	0	0	0
804	316	0	0	0	0
805	132	0	0	0	0
806	0	0	0	0	0
807	0	0	0	0	0
808	0	0	0	0	0
809	319	0	0	0	0
810	486	0	0	0	0
811	1073	0	0	0	0
812	1229	0	0	0	0
813	794	0	0	0	0
814	51	0	0	0	0
815	74	0	0	0	0
816	1306	0	0	0	0.26713
817	1512	0	0	0	1.49467
818	1695	0	0	0	2.95628
819	1204	0	0	0	3.00548
820	815	0	0	2.21395	3.92189
821	1042	0	0	1.54237	3.8075
822	2582	0	0	0.00308471	3.01041
823	3105	0	0	0.0162781	3.4105
824	1395	0	0	0	2.4791
825	31	0	0	0.00374634	3.03076
826	186	0	0	0	2.55673
827	192	0	0	0	2.33782
828	207	0	0	0	2.38214
829	104	0	0	0	0.922669
830	213	0	0	0	0.00428735
831	289	0	0	0	0
832	313	0	0	0	0
833	261	0	0	0	0
834	219	0	0	0	0
835	194	0	0	0	0
836	129	0	0	0	0
837	463	0	0	0	0
838	455	0	0	0	0.00376429
839	25	0	0	0	0.918617
840	152	0	0	0	1.61554
841	21	0	0	0.00709711	1.90607
842	21	0	0	1.20188	2.88628
843	316	0	0.077349	0.136967	2.12825
844	335	0	0.703981	6.70119	5.36638
845	367	1.49574	0.555377	3.16938	3.91069
846	368	1.49574	0.515361	0.362918	3.68733
847	384	0	0.187275	0.178622	4.00749
848	362	0	0.123495	0.158489	3.44871
849	362	0	0	0	0.197769
850	614	0	0	0	2.5935
851	593	0	0	0	3.55417
852	796	0	0	0.106728	2.78651
853	688	0	0.328144	0.739104	0.45539
854	368	0	0	0	0.156041
855	303	6.46051	1.76598	1.1694	0.526065
856	754	6.46051	2.05986	1.24871	0.538403
857	690	5.00118	1.57401	1.12117	0.518984
858	902	0	0.962868	0.946161	0.491037
859	515	0	0.126783	0.663532	0.443424
860	508	0	0	0	0.295037
861	304	0	0	0	0.284581
862	586	0	0	0	0.166134
863	685	0	0	0	0.0928123
864	666	0	0	0	0
865	666	0	0	0	0
866	547	0	0	0	0
867	0	0	0	0	0
868	0	0	0	0	0
869	571	0	0	0	0
870	2075	0	0	0	0
871	676	0	0	0	0
872	337	0	0	0	0
873	608	0	0	0	0
874	998	0	0	0	0.713842
875	1340	0	0	0	1.41076
876	2445	0	0	0	3.11285
877	2069	0	0	3.49226	4.13886
878	1926	0	0	2.75359	4.01609
879	1887	0	0.0359409	8.76016	4.84802
880	2111	0	0.0110475	7.02841	4.65886
881	3052	0	0	4.63533	4.32341
882	253	0	0	4.9285	4.37094
883	113	0	0	0.0196384	3.51065
884	246	0	0	2.79681	4.02006
885	165	0	0	0.0174753	3.46827
886	165	0	0	0	2.43863
887	203	0	0	0	1.82625
888	243	0	0	0	0.727577
889	278	0	0	0	0
890	337	0	0	0	0
891	317	0	0	0	0
892	210	0	0	0	0
893	263	0	0	0	0
894	88	0	0	0	0
895	110	0	0	0	8.30771e-05
896	314	0	0	0	0.111097
897	375	0	0	0	0.54811
898	296	0	0	0	0.573918
899	208	0	0	0.837454	2.71184
900	50	0	0.0205841	4.43649	4.38722
901	207	0	0.149232	6.03184	5.10391
902	232	0.472164	11.73	9.90921	6.94349
903	166	0.472164	1.86325	7.23121	5.80323
904	216	1.49574	0.3878	0.265369	2.18304
905	40	0	0.326563	3.40552	6.01347
906	503	0	0.202855	0.187058	4.68123
907	792	0	0	0.0998089	4.44861
908	611	0	0	0	5.13298
909	767	0	0	0	5.61027
910	821	0	0	0	2.38587
911	863	0	0	0	0.777175
912	165	0	0	0	0.159789
913	172	0	0	0	0.0239228
914	383	0	1.2179	1.01672	0.501979
915	668	0	1.1413	0.994431	0.498382
916	545	0	0.255156	0.713799	0.45213
917	212	0.000345	0	0.153452	0.347588
918	212	0	0	0	0.29025
919	365	0	0	0.0315896	0.319939
920	465	0	0	0	0.225076
921	333	0	0	0	0
922	393	0	0	0	0
923	914	0	0	0	0
924	743	0	0	0	0
925	0	0	0	0	0
926	0	0	0	0	0
927	128	0	0	0	0
928	272	0	0	0	0
929	561	0	0	0	0
930	298	0	0	0	0.714747
931	170	0	0	0	1.97266
932	113	0	0	0	2.62865
933	180	0	0	5.26415	4.45445
934	181	0	0.880365	10.9829	5.14316
935	148	0	6.43707	12.6911	5.28084
936	150	0	17.4224	15.7871	5.6098
937	221	0	11.4689	14.1261	5.43422
938	317	0	8.05643	13.1563	5.32751
939	281	0	3.90258	11.956	5.19803
940	315	0	0	3.01239	4.18773
941	331	0	0	0.723771	3.7962
942	305	0	0	0.00993592	3.10708
943	263	0	0	0	1.5927
944	339	0	0	0	0.000256352
945	312	0	0	0	0
946	321	0	0	0	0
947	354	0	0	0	0
948	273	0	0	0	0
949	312	0	0	0	0
950	240	0	0	0	0.00510196
951	61	0	0	0	0.021767
952	411	0	0	0	0.0026287
953	388	0	0	0	0.00595018
954	388	0	0	0.0493249	2.17958
955	445	0	0.00236821	3.39838	3.88449
956	111	0	0.349197	6.53113	5.3304
957	162	0.472164	10.0093	9.46545	6.73897
958	395	14.9627	19.8101	13.2	8.20846
959	525	0.472164	10.8996	9.67794	6.9928
960	204	0.472164	0.707181	6.75743	7.48412
961	65	0	0.0703437	4.69494	6.78618
962	165	0	0.00244745	0.18724	6.41365
963	574	0	0	0.0804078	5.43371
964	680	0	0	2.5187	7.28198
965	912	0	0	0	5.32917
966	873	0	0	0	2.59808
967	675	0	0	0	0.549118
968	259	0	0	0	0.451443
969	90	0	0	0	0
970	45	0	0	0	0.0298457
971	148	0	0	0	0.0866522
972	665	0	0	0	0.230372
973	168	0	0	0	0.275809
974	233	0	0	0	0.271582
975	457	0	0	0	0.240957
976	677	0	0	0	0.17373
977	370	0	0	0	0.135187
978	196	0	0	0	0.0177435
979	165	0	0	0	0.00192516
980	112	0	0	0	0
981	0	0	0	0	0
982	0	0	0	0	0
983	306	0	0	0	0.00392432
984	163	0	0	0	0.395487
985	165	0	0	0	2.18161
986	310	0	0	0	3.22761
987	366	0	0	0	3.11764
988	366	0	13.1698	14.5229	5.54004
989	344	0	23.7729	17.4454	5.83219
990	213	0.785702	42.5974	21.1144	6.15531
991	332	0.785702	43.9073	21.346	6.17772
992	0	0	0	0	0
993	515	0.785702	36.1889	19.9668	6.03781
994	352	0	0.0650774	10.4958	5.01683
995	231	0	0	0.858789	3.87676
996	160	0	0	0	2.67308
997	352	0	0	0	0.809809
998	360	0	0	0	0.260739
999	335	0	0	0	0.000172056
1000	265	0	0	0	0
1001	266	0	0	0	0
1002	347	0	0	0	0
1003	273	0	0	0	0.00224927
1004	515	0	0	0	0.347549
1005	408	0	0	0	0.68426
1006	275	0	0	0	0.179265
1007	305	0	0	1.51965	3.01992
1008	476	0	0.0922776	4.79991	4.52154
1009	406	0	0.52674	6.86994	5.49813
1010	217	0	0.858424	6.97677	5.54884
1011	249	106.07	21.6176	14.4258	8.36387
1012	438	106.542	25.4244	20.183	9.16714
1013	401	104.611	20.7869	14.8087	8.53555
1014	304	0	12.9481	17.892	9.17273
1015	236	0	0.0377378	2.48093	6.34584
1016	758	0	0.0107529	4.1342	7.53617
1017	751	0	0	11.1478	8.59191
1018	759	0	0	10.4274	8.57818
1019	759	0	0	0.505078	4.49249
1020	826	0	0	0.331694	3.37126
1021	686	0	0	0.566824	1.22084
1022	790	0	0	0.48068	1.03626
1023	217	0	0	0.47116	0.682406
1024	181	0	0	0	0.0153437
1025	227	0	0	0	0.113059
1026	0	0	0	0	0.0643651
1027	305	0	0	0	0
1028	197	0	0	0	0.138613
1029	1	0	0	0	0.17036
1030	476	0	0	0	0
1031	545	0	0	0	0.0320964
1032	263	0	0	0	0.0383885
1033	144	0	0	0	0.00703364
1034	123	0	0	0	0.643205
1035	0	0	0	0	0
1036	0	0	0	0	0
1037	168	0	0	0.00424892	2.04608
1038	245	0	0	0.336989	3.73226
1039	324	0	0	3.82634	4.33166
1040	309	0	17.4208	15.7652	5.71794
1041	257	199.544	49.6452	22.3846	6.3395
1042	339	199.544	49.2516	22.2742	6.32088
1043	260	288.475	64.2509	24.8591	6.51827
1044	217	0.785702	32.0619	19.3965	5.96629
1045	299	0	21.987	17.537	5.77323
1046	346	0	0	4.69887	4.42875
1047	293	0	0	0.60079	3.80046
1048	289	0	0	0	2.55283
1049	335	0	0	0	1.20305
1050	330	0	0	0	0
1051	330	0	0	0	0
1052	356	0	0	0	0
1053	195	0	0	0	0
1054	214	0	0	0	0
1055	49	0	0	0	0.00530268
1056	209	0	0	0	0.476521
1057	311	0	0	0	1.31233
1058	544	0	0	0	1.36689
1059	468	0	0	1.22057	2.8837
1060	222	0	0.141619	5.53994	4.86475
1061	520	0	9.16858	9.22188	6.62625
1062	604	1.45933	16.6988	11.1131	7.6323
1063	523	106.07	22.9743	16.0028	8.58626
1064	292	106.07	33.5393	26.4814	10.011
1065	386	104.611	23.3478	17.9086	9.02262
1066	491	0	35.5148	26.2073	9.93465
1067	397	0	30.1033	25.3195	10.3951
1068	411	0	36.8608	26.6863	10.5755
1069	705	0	20.6955	22.7424	10.1309
1070	877	0	0	0.778027	5.73139
1071	786	0	0	1.12248	6.06121
1072	369	0	0	0.815717	4.76403
1073	846	0	0.707583	1.49564	2.94814
1074	757	0	0	1.15917	1.18323
1075	230	0	0	0.688557	0.720972
1076	312	0	0	0	0.544609
1077	225	0	0	0	0.00941939
1078	77	0	0	0	0
1079	47	0	0	0	0
1080	349	0	0	0	0
1081	487	0	0	0	0
1082	487	0	0	0	0
1083	693	0	0	0	0
1084	185	0	0	0	0.0063191
1085	148	0	0	0	0.0147526
1086	505	0	0	0	0.015443
1087	0	0	0	0	0.281473
1088	0	0	0	0	0
1089	94	0	0	0.00185988	1.63528
1090	194	0	0	0.0262737	3.1643
1091	351	0	0.0103083	8.60462	4.99561
1092	315	0	0.033903	10.2495	5.17218
1093	117	199.544	55.4343	23.5848	6.46507
1094	159	288.475	71.5391	26.1167	6.66408
1095	249	288.475	70.2727	25.8717	6.60956
1096	286	89.7171	51.5169	22.8307	6.34198
1097	267	0	14.8402	16.1704	5.69956
1098	358	0	0.0207972	7.39359	4.77372
1099	356	0	0	0.0117062	3.27846
1100	364	0	0	0	2.33925
1101	332	0	0	0	0.0887471
1102	347	0	0	0	0.0191302
1103	335	0	0	0	0
1104	366	0	0	0	0
1105	243	0	0	0	0
1106	279	0	0	0	0
1107	212	0	0	0	0.205755
1108	343	0	0	0	0.0122473
1109	533	0	0	0	1.39449
1110	604	0	0	0.0413876	2.11176
1111	577	0	0	1.797	3.14999
1112	302	0	0	0	0.862636
1113	1463	0	0.222915	5.83584	5.00171
1114	1463	0.767801	1.30583	7.09397	5.58019
1115	1350	90.1201	25.6749	24.6692	9.77938
1116	701	104.611	43.1463	28.6526	10.2657
1117	553	188.269	62.0477	32.4273	10.8483
1118	250	278.389	66.6067	33.3892	10.986
1119	10	278.389	70.2313	33.8921	11.3561
1120	1622	188.269	57.2102	31.5064	11.1882
1121	1158	0	0	10.6971	8.59067
1122	467	0	0	5.02883	7.77082
1123	505	0	2.05386	1.8549	6.40591
1124	705	15.7517	3.74521	2.27073	3.81817
1125	574	0	3.09087	2.11401	3.12581
1126	740	0	0.642384	1.47749	1.04123
1127	779	0	0	0.811939	0.742357
1128	102	0	0	0	0.571201
1129	174	0	0	0	0.419896
1130	21	0	0	0	0
1131	242	0	0	0	0
1132	2	0	0	0	0
1133	164	0	0	0	0
1134	516	0	0	0	0.0018804
1135	0	0	0	0	0
1136	0	0	0	0	0
1137	175	0	0	0	0.00274594
1138	252	0	0	0.00858501	0.020835
1139	32	0	0	0.0212995	2.63921
1140	0	0	0	0	0
1141	218	0	0.0379992	1.71595	3.97831
1142	260	0	0.0579865	10.7534	5.22762
1143	254	0	22.7771	17.523	5.91586
1144	288	0	29.8168	19.1647	6.06992
1145	288	0.785702	36.9798	20.4553	6.18803
1146	294	288.475	65.2409	25.0378	6.52285
1147	342	0.785702	39.6791	20.9419	6.1808
1148	374	0	0.0382911	8.66444	4.92833
1149	262	0	0.000115672	6.09956	4.65644
1150	285	0	0	0.0179367	3.47564
1151	336	0	0	0	2.04326
1152	367	0	0	0	0.440144
1153	294	0	0	0	0.00158342
1154	352	0	0	0	0
1155	332	0	0	0	0
1156	347	0	0	0	0
1157	307	0	0	0	0.00659033
1158	356	0	0	0	0.15529
1159	217	0	0	0	0.600343
1160	1382	0	0	0	1.28598
1161	1404	0	0	0	1.59484
1162	1449	0	0	0.0141018	1.5097
1163	1465	0	0	0.00278889	0.708941
1164	1359	0.767801	0.210499	2.36774	3.39234
1165	1373	0.767801	0.265612	4.20147	4.22463
1166	924	0	14.8539	21.6793	9.39955
1167	27	0	24.3809	24.341	9.74599
1168	375	90.1201	40.7702	28.198	10.1876
1169	163	278.389	76.7268	35.3461	11.2803
1170	427	278.389	62.1892	32.355	11.2622
1171	0	0	0	0	0
1172	0	0	0	0	0
1173	361	0	2.5711	1.98588	5.3492
1174	763	15.7517	3.86996	2.30005	6.62284
1175	876	16.3811	5.02431	2.56378	4.39054
1176	876	0	0	1.21564	0.829434
1177	682	0	1.59544	1.7357	0.95132
1178	851	0	0	1.02247	0.817743
1179	870	0	0	0	0.594263
1180	528	0	0	0	0.41633
1181	176	0	0	0	0.245874
1182	315	0	0	0	0
1183	41	0	0	0	0
1184	274	0	0	0	0.00169996
1185	1032	0	0	0	0.00529633
1186	0	0	0	0	0
1187	0	0	0	0	0
1188	0	0	0	0	0
1189	0	0	0	0	0
1190	0	0	0	0.0159934	2.34456
1191	0	0	0	0	0
1192	0	0	0	0	0
1193	116	0	0	0.0378689	3.33933
1194	235	0	0.0748228	4.51986	4.4471
1195	248	0	0.0807743	8.46727	4.98276
1196	317	0	0.832584	7.91656	4.93253
1197	356	5.29018	1.07542	7.48479	4.88633
1198	246	0	0.982915	10.9763	5.26041
1199	333	0	11.484	14.3534	5.60886
1200	352	0	0.536967	9.57498	5.05945
1201	369	0	2.53694	13.1517	5.42666
1202	171	0	0	0.460626	3.81795
1203	251	0	0	0.00560531	3.08538
1204	344	0	0	0	1.07404
1205	339	0	0	0	0.500549
1206	317	0	0	0	0.00186188
1207	318	0	0	0	0
1208	298	0	0	0	0
1209	332	0	0	0	0
1210	352	0	0	0	0
1211	370	0	0	0	0
1212	351	0	0	0	0
1213	1424	0	0	0	0.730394
1214	1390	0	0	0	0.807633
1215	1096	0	0	0.0501322	1.00835
1216	1401	0	0.0607546	0.0902003	1.5742
1217	1387	0	0.0853772	0.124461	2.96928
1218	1456	0.767801	0.28223	0.858888	4.69411
1219	1232	0	11.4633	16.8666	8.75842
1220	170	0	9.01781	14.4587	8.43791
1221	223	90.1201	49.8063	29.4671	10.3239
1222	76	0	0	0	0.134287
1223	677	0	0	0	0.227169
1224	1288	0	0	2.83824	7.46054
1225	0	0	0	0	0
1226	800	0	1.71083	5.81909	7.89549
1227	678	16.3811	4.73922	2.49988	5.71241
1228	785	16.3811	5.28381	2.62127	4.54421
1229	833	16.3811	4.6304	2.47529	2.95504
1230	738	0	3.35931	2.1789	1.41382
1231	662	0	1.28487	1.65316	0.964834
1232	801	0	0	0	0.465122
1233	542	0	0	0	0.337142
1234	82	0	0	0	0.130354
1235	108	0	0	0	0
1236	145	0	0	0	0
1237	288	0	0	0	0.00413418
1238	104	0	0	0	0.0101702
1239	1136	0	0	0	0.00318034
1240	0	0	0	0.00152775	0.0196092
1241	0	0	0	0	0
1242	164	0	0	0	0.0160038
1243	162	0	0	0.0319715	0.0246535
1244	0	0	0	0.0130313	2.19187
1245	0	0	0	0	0
1246	0	0	0	0	0
1247	163	0	0	0.0284353	2.98684
1248	198	0	0.103126	0.232361	3.02251
1249	353	0.671106	0.253961	2.15208	4.06052
1250	341	0.671106	1.00595	3.16682	4.22084
1251	275	5.29018	1.38714	4.30409	4.41095
1252	336	5.29018	1.27895	1.33018	4.00845
1253	322	5.29018	1.19097	9.0998	5.06327
1254	324	0	0.691966	8.51655	5.00533
1255	342	0	0	4.84728	4.53407
1256	369	0	0	0.795149	3.95269
1257	265	0	0	0.00286181	3.00431
1258	342	0	0	0	1.54907
1259	337	0	0	0	0.0227065
1260	324	0	0	0	0.0021381
1261	270	0	0	0	0
1262	1054	0	0	0	0
1263	1818	0	0	0	0
1264	1612	0	0	0	0
1265	2084	0	0	0	0
1266	361	0	0	0	0
1267	1465	0	0	0	0.0227726
1268	1465	0	0	0	0.0342994
1269	1399	0	0	0.0464529	0.765278
1270	1428	0	0.000986941	0.0850055	2.04434
1271	1450	0	0.067261	0.119439	2.94634
1272	1465	0	0.232232	0.155788	4.91927
1273	804	0.915648	4.64968	10.1698	7.85699
1274	804	0.915648	3.34367	8.91605	7.6802
1275	326	0	36.222	26.4543	9.91505
1276	221	0	0	0	0.610577
1277	268	0	0	0	0.249715
1278	903	0	0	0.286843	5.69041
1279	990	0	0	0.470723	6.08998
1280	1624	0	0.129728	7.03399	8.06732
1281	800	15.7517	3.91244	2.31	1.47792
1282	797	16.3811	4.80154	2.51392	2.83843
1283	872	0	3.6145	2.23981	1.25152
1284	856	0	1.9445	1.82675	1.02805
1285	697	0	0.263098	1.36787	0.980229
1286	707	0	0	0	0.339405
1287	647	0	0	0	0.245146
1288	211	0	0	0	0.0476828
1289	254	0	0	0	0
1290	458	0	0	0	0
1291	316	0	0	0	0.00959357
1292	255	0	0	0	0.0119862
1293	195	0	0	0	0.0146409
1294	965	0	0	0	0.0192887
1295	894	0	0	0	0.0153827
1296	256	0	0	0	0.0190616
1297	82	0	0.0471789	0.0588298	0.0286555
1298	4	0	0.125829	0.0784186	0.0313638
1299	168	0	0	0	1.29732
1300	0	0	0	0	0
1301	0	0	0	0	0
1302	246	0	0	0.00848091	1.95684
1303	214	0.671106	0.13975	0.301902	1.52792
1304	207	0.671106	0.565096	0.498347	2.83632
1305	276	0.671106	0.826134	0.562488	3.04546
1306	314	5.29018	1.37952	0.687516	3.10954
1307	262	5.29018	1.39766	0.690402	3.80081
1308	231	0	0.962721	2.84948	4.29643
1309	231	0	0.28785	2.5987	4.24609
1310	149	0	0	0.293353	3.77955
1311	347	0	0	0.46213	3.84349
1312	362	0	0	0	1.68361
1313	334	0	0	0	0.815772
1314	302	0	0	0	0.135427
1315	291	0	0	0	0.00284921
1316	314	0	0	0	0.00454057
1317	303	0	0	0	0.0034807
1318	1557	0	0	0	0.00109811
1319	1804	0	0	0	0
1320	1753	0	0	0	0
1321	1801	0	0	0	0
1322	1465	0	0	0	0
1323	1465	0	0	0	0.0382994
1324	1465	0	0	0	0.0366447
1325	1465	0	0.0121566	0.0481508	2.19623
1326	1437	0	0.113588	0.124447	4.36814
1327	1447	0.915648	0.179962	0.123526	6.05328
1328	1233	0.915648	0.211482	7.93993	7.59609
1329	646	0.915648	0.198727	15.3861	8.55703
1330	121	0	0	0	0.222732
1331	336	0	0	0	1.02665
1332	1012	0	0	0	3.01573
1333	1149	0	0	0.25751	5.0133
1334	897	0	0	0.450547	4.74457
1335	838	0	0	1.16843	5.2064
1336	820	0	2.45065	1.95571	3.85303
1337	671	0	3.4373	2.1976	2.33798
1338	734	0	1.56245	1.9297	1.14417
1339	897	0	0	1.13447	0.973919
1340	875	0	0	1.14354	0.949928
1341	875	0	0	0	0.360632
1342	884	0	0	0	0.0415159
1343	432	0	0	0	0.0909076
1344	72	0	0	0	0.0641438
1345	517	0	0	0	0.0249776
1346	693	0	0	0	0.00977328
1347	545	0	0	0	0.0156194
1348	170	0	0	0.00360564	0.019974
1349	215	0	0	0.0245353	0.0234768
1350	62	0	0	0.0373837	0.02549
1351	178	0	0.0758238	0.0662301	0.0296976
1352	124	0.629345	0.145249	0.0829325	0.0319659
1353	618	0.629345	0.181112	0.0909849	0.0330213
1354	684	0	0.129444	0.0792675	0.0314776
1355	229	0	0	0	0.267507
1356	0	0	0	0	0
1357	0	0	0	0	0
1358	139	0	0	0	0.927239
1359	170	0	0.0571481	0.299441	0.233978
1360	292	0.671106	0.523379	0.490499	1.20853
1361	368	0.671106	1.08601	0.622536	2.05169
1362	263	0	0.567656	0.502685	0.927673
1363	119	5.29018	1.12928	0.619323	2.77438
1364	285	0	0.968028	0.580045	3.27628
1365	282	0	0.343425	0.411192	3.24682
1366	264	0	0	0.227088	3.24259
1367	362	0	0	0	1.82428
1368	224	0	0	0.00610364	2.45975
1369	226	0	0	0.00267842	0.0673644
1370	276	0	0	0	0.0203557
1371	362	0	0	0	0.0222794
1372	279	0	0	0	0.00472588
1373	2010	0	0	0	0.00963057
1374	1615	0	0	0	0.00498706
1375	1520	0	0	0	0.00481802
1376	1520	0	0	0	0.00103556
1377	801	0	0	0	0.0076768
1378	1394	0	0	0	0
1379	1419	0	0	0	0.0266084
1380	1465	0	0	0	0.0198431
1381	1371	0	0	0.0170293	0.879169
1382	1333	0	0.0826028	0.0823201	3.65467
1383	1452	0	0.0346826	0.0530534	4.90681
1384	1450	0	0.0574651	0.409745	6.1427
1385	1357	0	0.0394941	0.0499806	5.84917
1386	1402	0	0.047522	0.0517032	6.16138
1387	964	0	0	0.037391	5.09317
1388	693	0	0	0.202626	3.92084
1389	1011	0	0	0.530703	3.39809
1390	843	0	0	0.610525	3.29486
1391	828	0	0	0.448575	2.77179
1392	843	0	0	0.0945767	0.860684
1393	799	0	0	0.24313	0.951224
1394	772	0	0	1.3138	1.07735
1395	911	0	0	1.01814	0.985667
1396	787	0	0	0.423013	0.819899
1397	874	0	0	0.331179	0.705522
1398	902	0	0	0.075823	0.547813
1399	732	0	0	0	0.361972
1400	752	0	0	0	0.132252
1401	425	0	0	0	0.0638553
1402	612	0	0	0	0.0144596
1403	535	0	0	0	0.0182984
1404	507	0	0	0	0.0183686
1405	98	0	0	0.0168324	0.022222
1406	0	0	0	0.0398939	0.0258726
1407	0	0	0.0742717	0.0658374	0.0296429
1408	0	0	0.0896452	0.0696864	0.0301762
1409	172	0	0.0681943	0.0642912	0.0294269
1410	981	0	0	0.040668	0.0259899
1411	437	0	0.0405824	0.057077	0.0284051
1412	154	0	0	0	0.0401008
1413	0	0	0	0	0
1414	94	0	0	0	0.159706
1415	176	0	0.0359772	0.266537	0.209402
1416	237	0	0.0556795	0.317129	0.225737
1417	209	0	0.43375	0.471791	1.01283
1418	321	0	0.278513	0.43158	0.550265
1419	223	0	0.02107	0.345053	0.256709
1420	237	0	0.435651	0.565528	2.17749
1421	354	0	0.128686	0.355527	2.07944
1422	361	0	0	0.309598	2.06695
1423	279	0	0	0.0482131	1.91342
1424	327	0	0	0.020196	1.49523
1425	328	0	0	0.0239206	0.782347
1426	276	0	0	0	0.0370227
1427	309	0	0	0.00539915	0.0452897
1428	319	0	0	0	0.0297847
1429	336	0	0	0	0.0174576
1430	2016	0	0	0	0.0103213
1431	1840	0	0	0	0.00777862
1432	755	0	0	0	0.0177313
1433	1449	0	0	0	0.0079662
1434	1455	0	0	0	0.024553
1435	1452	0	0	0	0.0178664
1436	1395	0	0	0.00396317	0.104822
1437	1657	0	0	0.019351	1.1284
1438	1059	0	0	0.03271	2.2048
1439	1145	0	0.00254654	0.0417696	3.10285
1440	1131	0	0	0.0315065	4.38329
1441	1124	0	0	0.035895	4.76108
1442	1103	0	0	0	1.52157
1443	1036	0	0	0.0252161	4.19531
1444	1036	0	0	0.192252	0.520475
1445	832	0	0.615176	0.708052	0.860488
1446	608	0	0.691219	0.7213	0.757415
1447	490	0	0	0.616279	1.33848
1448	462	0	0	0.79107	0.77876
1449	733	0	0	0.492331	0.736936
1450	854	0	0.118268	0.599692	0.958906
1451	708	0	0.958298	0.782929	0.97366
1452	774	0	0.166573	0.610706	0.848538
1453	907	0	0.372527	0.656971	0.591737
1454	894	0	0	0.45061	0.484701
1455	1045	0	0	0	0.215937
1456	1292	0	0	0	0.1246
1457	831	0	0	0	0.108377
1458	861	0	0	0	0.0830626
1459	433	0	0	0	0.0278411
1460	154	0	0	0	0.0162577
1461	237	0	0	0.0122728	0.021461
1462	232	0	0	0.0245578	0.0234804
1463	97	0	0	0.0407906	0.0260084
1464	115	0	0.0240384	0.0525943	0.0277583
1465	358	0	0	0.0432597	0.0263803
1466	7	0	0	0.0312146	0.0245352
1467	0	0	0	0	0.0189749
1468	0	0	0	0	0.0947334
1469	0	0	0	0	0
1470	0	0	0	0	0
1471	0	0	0	0	0
1472	124	0	0	0.00361522	0.129111
1473	211	0	0	0.0374072	0.180144
1474	182	0	0	0.119611	0.209618
1475	216	0	0.0283504	0.248052	0.239412
1476	303	0	0.0244636	0.440779	0.267076
1477	171	0	0	0.221064	0.232621
1478	310	0	0	0.396767	0.859975
1479	332	0	0	0.367275	0.593546
1480	282	0	0	0.166089	0.18766
1481	282	0	0	0.134185	0.971531
1482	229	0	0	0.0139617	0.411034
1483	350	0	0.0268268	0.0594706	0.391952
1484	1922	0	0	0.0313719	0.0682143
1485	1556	0	0	0.0260788	0.0431903
1486	1745	0	0	0.0117671	0.0305966
1487	1651	0	0	0.00410078	0.0210636
1488	2036	0	0	0	0.0457136
1489	1624	0	0	0	0.0330586
1490	1812	0	0	0	0.0302077
1491	1701	0	0	0	0.0348407
1492	1633	0	0	0	0.030977
1493	1730	0	0	0	0.0347857
1494	1696	0	0	0	0.0207611
1495	2066	0	0	0	0.0178835
1496	1057	0	0	0	0.0228628
1497	958	0	0	0.0184887	1.0776
1498	1095	0	0	0.00592019	2.47652
1499	838	0	0	0.0203897	3.64817
1500	825	0	0	0	1.3724
1501	736	0	0	0.192357	0.301669
1502	598	0	0.111835	0.610192	0.448819
1503	562	0	0.916541	0.760066	0.506606
1504	791	0	1.81241	0.979396	0.649823
1505	659	0	2.31971	1.44314	1.08502
1506	436	0	1.18475	1.38879	0.917394
1507	858	0	0.950806	1.2756	0.893118
1508	830	0	1.85002	1.13562	0.895228
1509	804	0	1.89586	0.96984	0.64416
1510	902	11.2221	2.16181	1.02006	0.796808
1511	833	0	1.61303	0.915154	0.613718
1512	1444	0	0.663696	0.720569	0.425624
1513	1444	0	0	0.260702	0.193561
1514	619	0	0	0	0.155846
1515	1378	0	0	0	0.107033
1516	1290	0	0	0	0.0387715
1517	1195	0	0	0	0.0223538
1518	759	0	0	0	0.0106807
1519	175	0	0	0	0.0102303
1520	202	0	0	0	0.0155258
1521	0	0	0	0.00754719	0.020657
1522	185	0	0	0.0337058	0.0249234
1523	492	0	0	0.0111237	0.021267
1524	817	0	0	0.0195667	0.0226718
1525	408	0	0	0	0.0177623
1526	329	0	0	0	0.0174425
1527	272	0	0	0	0.0549874
1528	0	0	0	0	0
1529	0	0	0	0	0
1530	0	0	0	0	0
1531	207	0	0	0	0.10486
1532	59	0	0	0.0059056	0.155732
1533	204	0	0	0.0103103	0.174972
1534	306	0	0	0.098019	0.194536
1535	316	0	0.0264517	0.301734	0.239851
1536	318	0	0.245405	0.260876	0.217539
1537	307	3.00928	0.743638	0.339973	0.222474
1538	307	0	0.561639	0.37893	0.239576
1539	363	0	0.0504425	0.204137	0.202629
1540	356	0	0.158257	0.253052	0.159673
1541	370	0	0.00045915	0.20665	0.161553
1542	360	0	0.105107	0.078775	0.103235
1543	2005	0	0.0566517	0.0510426	0.0661273
1544	1463	0	0.0243916	0.043556	0.0480569
1545	1505	0	0	0.0371869	0.0533232
1546	1854	0	0	0.00426395	0.0391101
1547	1912	0	0	0	0.0632709
1548	2077	0	0	0	0.0644888
1549	1918	0	0	0	0.0556188
1550	2017	0	0	0	0.068569
1551	1989	0	0	0	0.0345992
1552	1989	0	0	0	0.0493024
1553	1754	0	0	0	0.028957
1554	4246	0	0	0.0191548	0.0326165
1555	593	0	0	0.0116018	0.018565
1556	688	0	0	0.0100874	0.0193755
1557	729	0	0	0	0.125598
1558	844	0	0	0	1.76195
1559	1074	0	0	0.117891	0.580347
1560	1138	0	0	0.380502	0.346028
1561	1152	0	1.08044	0.787818	0.462329
1562	1136	0	2.10872	1.05835	0.526507
1563	913	16.5232	3.58213	1.45453	0.705306
1564	895	16.5232	3.44093	1.43767	0.933291
1565	479	0	0.381562	1.1735	0.708457
1566	594	0	2.35409	1.64417	0.823196
1567	857	11.2221	2.48271	1.29957	0.723611
1568	913	11.2221	2.91138	1.15588	0.720914
1569	817	11.2221	2.62235	1.10445	0.739243
1570	842	0	1.06877	0.805832	0.502849
1571	858	0	0	0.281876	0.202905
1572	1127	0	0	0.0332851	0.169937
1573	818	0	0	0	0.128142
1574	1214	0	0	0	0.0836506
1575	1078	0	0	0	0.0457799
1576	878	0	0	0	0.0207175
1577	693	0	0	0	0.0157474
1578	970	0	0	0	0.0169668
1579	595	0	0	0	0.013377
1580	128	0	0	0	0.0169218
1581	558	0	0	0.0033397	0.0199275
1582	576	0	0	0	0.0183604
1583	576	0	0	0	0.0190178
1584	412	0	0	0	0.0141434
1585	188	0	0	0	0.0106841
1586	308	0	0	0	0.00988286
1587	567	0	0	0	0.0106695
1588	355	0	0	18.193	15.2636
1589	0	0	0	0	0
1590	0	0	0	0	0
1591	191	0	0	0	0.0577823
1592	93	0	0	0	0.102951
1593	88	0	0	0.00692926	0.129169
1594	243	0	0	0.129433	0.167404
1595	303	0	0.247556	0.246403	0.186733
1596	290	0	0.581587	0.314384	0.201731
1597	358	3.45825	0.99643	0.383439	0.199397
1598	332	3.45825	0.923363	0.371123	0.187107
1599	295	0	0.73524	0.344591	0.208357
1600	327	0	0.0581135	0.241353	0.140539
1601	306	0	0.0819675	0.163176	0.134981
1602	349	0.671106	0.150991	0.070859	0.0757039
1603	1860	0.671106	0.135317	0.0677492	0.0708197
1604	806	0	0	0.0279817	0.0293337
1605	1346	0	0	0.0273072	0.0282998
1606	1991	0	0	0.00495106	0.061622
1607	2047	0	0	0	0.0756489
1608	2002	0	0	0	0.104075
1609	1939	0	0	0.0159937	0.102042
1610	2077	0	0	0.0181108	0.108834
1611	1943	0	0	0	0.0583073
1612	6944	0	0	0.00024819	0.10073
1613	4906	0	0	0.0161639	0.118644
1614	7034	0	0.00103647	0.0411208	0.108209
1615	1061	0	0	0.0380849	0.0806481
1616	839	0	0	0.032478	0.0999132
1617	1148	0	0	0.0259847	0.208243
1618	1114	0	0	9.91372e-05	0.235436
1619	1140	0	0	0.164633	0.337864
1620	1140	0	0.0112994	0.588605	0.402647
1621	1083	0	1.59344	0.921185	0.533324
1622	1011	14.4905	2.83873	1.25696	0.646266
1623	1011	16.5232	3.35682	1.40894	0.677265
1624	571	16.5232	4.26686	1.60514	0.665213
1625	622	14.4905	2.9202	1.64573	0.72898
1626	829	0	2.01872	1.58524	0.680656
1627	332	0	0.34266	0.905106	0.58187
1628	872	0	0	0.182369	0.424786
1629	885	0	0	0	0.338265
1630	893	0	0.180442	0.613857	0.34822
1631	638	0	0	0	0.106622
1632	833	0	0	0	0.134526
1633	801	0	0	0	0.105599
1634	699	0	0	0	0.0591983
1635	644	0	0	0	0.0366355
1636	665	0	0	0	0.04099
1637	930	0	0	0	0.0329239
1638	1435	0	0	0	0.0113835
1639	1346	0	0	0	0.0117756
1640	523	0	0	0	0.0037751
1641	287	0	0	0	0
1642	701	0	0	0	0.0152182
1643	852	0	0	0	0.00911559
1644	512	0	0	0	0
1645	0	0	0	0	0
1646	215	0	0	0	0.00127687
1647	296	0	0	0	0.00533948
1648	756	0	0	0	0.00377029
1649	0	0	0	0	0.00350372
1650	0	0	0	0	0
1651	0	0	0	0	0
1652	20	0	0	0	0.0164289
1653	42	0	0	0	0.0820523
1654	287	0	0	0.0593731	0.0837622
1655	314	0	0	0.11612	0.119769
1656	316	0	0.141095	0.2246	0.122607
1657	273	3.45825	0.876607	0.363122	0.184015
1658	287	3.45825	1.01397	0.386369	0.156215
1659	323	3.45825	0.965205	0.378202	0.143705
1660	356	0	0.383495	0.297406	0.171327
1661	266	0	0.0703507	0.248447	0.121838
1662	235	0	0.114835	0.205884	0.107008
1663	352	0.671106	0.169046	0.0743634	0.0729602
1664	352	0.671106	0.151064	0.0708732	0.065231
1665	1863	0	0.0340149	0.0458343	0.0525025
1666	1779	0	0	0.031447	0.0589153
1667	2031	0	0	0	0.0831658
1668	2074	0	0	0	0.0257214
1669	1969	0	0	0.0243339	0.114917
1670	1737	0	0	0.0172153	0.112642
1671	7237	0	0	0.0670008	0.138652
1672	6739	0	0	0.0420941	0.157601
1673	6208	0	0	0.0459988	0.203963
1674	5625	0	0	0.0396645	0.220988
1675	4971	0	0.0772963	0.0611567	0.209089
1676	1128	0	0.0515089	0.054689	0.197765
1677	3519	0	0.0353537	0.0504865	0.221367
1678	3737	0	0	0.0398289	0.255478
1679	3746	0	0	0.0140611	0.281767
1680	3305	0	0	0.328514	0.398612
1681	3271	0	0	0.510894	0.466287
1682	3171	0	0.217444	0.76092	0.519739
1683	3253	0	1.36959	0.974503	0.576897
1684	2305	0	2.20544	1.08423	0.570733
1685	114	20.8795	4.14591	1.61003	0.675491
1686	2355	0	1.99689	1.13119	0.655574
1687	2814	0	0	0.645545	0.504473
1688	5467	0	0	0.529827	0.545171
1689	6801	0	0	0.222473	0.43961
1690	2483	0	0	0	0.312575
1691	3632	0	0	0.353227	0.318378
1692	6148	0	0	0.0148696	0.240654
1693	1251	0	0	0	0.155713
1694	901	0	0	0	0.114844
1695	901	0	0	0.0167957	0.0642123
1696	1353	0	0	0.00720362	0.0575044
1697	1325	0	0	0.00407999	0.0584095
1698	1354	0	0	0	0.0486564
1699	1425	0	0	0	0.0375489
1700	1429	0	0	0	0.0252026
1701	1075	0	0	0	0.00349639
1702	687	0	0	0	0.00225962
1703	565	0	0	0	0.0116872
1704	995	0	0	0	0.00057003
1705	989	0	0	0	0
1706	643	0	0	0	0
1707	271	0	0	0	0
1708	308	0	0	0	0
1709	837	0	0	0	0
1710	719	0	0	0	0
1711	110	0	0	0	0
1712	0	0	0	0	0
1713	79	0	0	0	0.00251507
1714	99	0	0	0	0.00980239
1715	88	0	0	0.116042	0.0643704
1716	268	0	0.120851	0.220372	0.0799478
1717	239	0	0.313145	0.259495	0.102482
1718	316	0	0.548094	0.304494	0.131106
1719	304	0.448968	0.753829	0.341778	0.120497
1720	321	0	0.00764711	0.17606	0.087467
1721	354	0	0.104823	0.241693	0.124194
1722	343	0	0.0148559	0.220965	0.115745
1723	341	0	0.0384703	0.0547949	0.0778068
1724	355	0	0.115619	0.0637459	0.0734973
1725	11006	0	0.111767	0.06295	0.0602079
1726	970	0	0.0302644	0.0449511	0.0454358
1727	928	0	0	0.0121876	0.0678239
1728	849	0	0	0	0.0882616
1729	7093	0	0	0.029009	0.116924
1730	7246	0	0	0.0931279	0.136326
1731	7246	0	0.0144418	0.180527	0.160168
1732	6977	0	0.0701802	0.164357	0.166692
1733	3590	0	0	0.0607779	0.154965
1734	3718	0	0	0.0650735	0.236401
1735	2145	0	0	0.036094	0.282965
1736	2145	0	0.114215	0.0699607	0.253872
1737	3724	0	0.109491	0.0688616	0.21282
1738	3763	0	0.0995876	0.0665322	0.243518
1739	3763	0	0	0.0337065	0.220105
1740	3723	0	0	0.0362655	0.324504
1741	3646	0	0	0.0697288	0.413763
1742	3126	0	0	0.255284	0.479221
1743	3137	0	0	0.461659	0.524934
1744	3207	0	0.189366	0.895966	0.586761
1745	3229	0	0.480841	0.933055	0.612361
1746	2632	6.38893	3.40757	1.50493	0.668247
1747	2241	0	1.14644	1.09158	0.671912
1748	2968	0	0	0.583551	0.511206
1749	3000	0	0	0.190717	0.382958
1750	5569	0	0	0.144596	0.500244
1751	8366	0	0	0.00553691	0.383481
1752	5231	0	0	0.0233222	0.378345
1753	841	0	0.0175905	0.0561435	0.294688
1754	1175	0	0	0.0186743	0.187059
1755	1316	0	0	0.0197112	0.116016
1756	1323	0	0	0.0368428	0.0855181
1757	1334	0	0	0.0292583	0.0760656
1758	1416	0	0	0.0398599	0.0724697
1759	1454	0	0	0.0296237	0.0689089
1760	1379	0	0	0	0.0494435
1761	1297	0	0	0	0.032834
1762	1235	0	0	0	0.01595
1763	942	0	0	0	0.0137895
1764	538	0	0	0	0.00691801
1765	1247	0	0	0	0.00187565
1766	1278	0	0	0	0
1767	1220	0	0	0	0
1768	1220	0	0	0	0
1769	1137	0	0	0	0
1770	706	0	0	0	0
1771	774	0	0	0	0
1772	694	0	0	0	0
1773	544	0	0	0	0.00093895
1774	0	0	0	0	0
1775	0	0	0	0	0
1776	158	0	0	0	0.0126727
1777	670	0	0	0.00516877	0.0503109
1778	670	0	0	0.0868864	0.0626265
1779	596	0	0.00724232	0.158958	0.0730913
1780	322	0	0	0.104733	0.0685441
1781	342	0	0.15557	0.227657	0.084073
1782	358	0	0	0.116577	0.0800038
1783	335	0	0	0.121416	0.0824509
1784	833	0	0	0.152248	0.0866226
1785	698	0	0.0185034	0.0421419	0.0685074
1786	919	0	0.0580004	0.0513466	0.0579645
1787	895	0	0.0739828	0.054898	0.0507582
1788	963	0	0	0.0318973	0.0500656
1789	961	0	0	0.014782	0.0783162
1790	973	0	0	0	0.054964
1791	11416	0	0	0.0505531	0.124841
1792	7246	0	0	0.107558	0.141696
1793	6909	0	0.261763	0.287378	0.203557
1794	7211	0	0.264359	0.288301	0.204885
1795	3548	0	0.104705	0.164709	0.217409
1796	3723	0	0.0403351	0.103615	0.297991
1797	3644	0	0	0.074746	0.337155
1798	2344	0.644098	0.135935	0.245209	0.335242
1799	3763	0.644098	0.16934	0.152618	0.304085
1800	3635	0.644098	0.151814	0.0784492	0.303153
1801	3753	0	0.0996501	0.066547	0.346738
1802	3692	0	0.0311052	0.0493605	0.356077
1803	3294	0	0	0.0219758	0.429874
1804	3156	0	0	0.0860438	0.499325
1805	3177	0	0	0.147847	0.444156
1806	3234	0	0.112187	0.426811	0.53885
1807	3236	4.35626	0.953278	1.08691	0.650685
1808	3301	4.35626	1.28814	1.03429	0.630737
1809	3301	4.35626	1.18093	0.905803	0.567233
1810	2154	0	0.399239	0.664909	0.577868
1811	2507	0	0	0.323104	0.523394
1812	5953	0	0	0.171379	0.4134
1813	3928	0	0	0.0146601	0.337926
1814	5426	0	0.0227647	0.064966	0.212429
1815	4626	0	0.0499648	0.139171	0.273367
1816	1011	0	0.067672	0.148747	0.18517
1817	617	0	0.192429	0.205221	0.122038
1818	675	0.811405	0.336504	0.235502	0.106964
1819	1414	0	0.0957499	0.196744	0.10267
1820	1419	0	0.0463178	0.160633	0.0970726
1821	1418	0	0	0.0438601	0.0736362
1822	1217	0	0	0.0428149	0.0686731
1823	1033	0	0	0.0093718	0.0568606
1824	812	0	0	0	0.038804
1825	888	0	0	0	0.0154872
1826	958	0	0	0	0.0119466
1827	1118	0	0	0	0.00100659
1828	1344	0	0	0	0
1829	1172	0	0	0	0
1830	2185	0	0	0	0
1831	1493	0	0	0	0
1832	818	0	0	0	0
1833	1761	0	0	0	0
1834	1858	0	0	0	0
1835	1210	0	0	0	0
1836	147	0	0	0	0.0130196
1837	0	0	0	0	0
1838	461	0	0	0	0.0436748
1839	794	0	0	0	0.0432129
1840	193	0	0	0.0329135	0.057549
1841	310	0	0	0.0252988	0.0573857
1842	297	0	0	0.144524	0.0749345
1843	283	0	0	0.0581482	0.0695639
1844	823	0	0	0	0.0614045
1845	920	0	0	0.0307748	0.071806
1846	928	0	0	0.0165862	0.0584312
1847	915	0	0	0.0368595	0.0510039
1848	956	0	0.0190806	0.0422812	0.0483842
1849	943	0	0	0.023047	0.0225974
1850	943	0	0	0	0.0845664
1851	811	0	0	0	0.0999898
1852	819	0	0	0.111395	0.142683
1853	10945	0	0.163316	0.25271	0.169995
1854	11416	0	0.459438	0.353054	0.246344
1855	7246	0.785702	0.417628	0.329022	0.27589
1856	7246	0.785702	0.420923	0.328481	0.32232
1857	3705	0	0.126395	0.215986	0.363258
1858	3607	0	0	0.306554	0.395722
1859	2887	0.644098	0.13636	0.456773	0.40074
1860	3583	0.644098	0.150999	0.433046	0.392986
1861	3763	0.644098	0.124334	0.366152	0.37811
1862	3668	0	0.0687759	0.244214	0.395323
1863	3566	0	0	0.0294993	0.354121
1864	3763	0	0	0	0.376792
1865	3290	0	0	0.0728282	0.461185
1866	3337	0	0	0.361545	0.520359
1867	3246	0	0.0446502	0.570908	0.527916
1868	2876	0	0.480346	0.787809	0.604666
1869	2913	0	0.506351	0.705753	0.563468
1870	2895	6.38893	1.70311	0.879599	0.617471
1871	3188	0	0.715931	0.515552	0.564461
1872	9046	0	0.318467	0.430052	0.458614
1873	5497	0	0	0.333353	0.42261
1874	5149	0	0	0.157874	0.346101
1875	5320	0	0.036051	0.0661596	0.218517
1876	1412	0.409785	0.0796435	0.182532	0.246063
1877	1194	0	0.185666	0.213991	0.169967
1878	1192	0.811405	0.494511	0.27545	0.131037
1879	1439	3.25866	0.693919	0.34511	0.120823
1880	565	0.811405	0.508535	0.337099	0.120482
1881	980	0.811405	0.360419	0.297309	0.119094
1882	1044	0	0.176335	0.219216	0.108842
1883	1302	0	0.0582886	0.135518	0.0947715
1884	800	0	0	0.0383517	0.0671182
1885	536	0	0	0	0.0458701
1886	1397	0	0	0	0.0330131
1887	1886	0	0	0	0.0172134
1888	1221	0	0	0	0.00510685
1889	1854	0	0	0	0
1890	2098	0	0	0	0
1891	2110	0	0	0	0
1892	2070	0	0	0	0
1893	1505	0	0	0	0
1894	1859	0	0	0	0
1895	1326	0	0	0	0
1896	1758	0	0	0	0
1897	907	0	0	0	0.0145423
1898	0	0	0	0	0
1899	0	0	0	0	0
1900	435	0	0	0	0.0300927
1901	435	0	0	0	0.0251296
1902	767	0	0	0	0.0273567
1903	255	0	0	0	0.0185015
1904	362	0	0	0	0.0459245
1905	211	0	0	0.00470601	0.058556
1906	221	0	0	0	0.0452704
1907	888	0	0	0	0.0571248
1908	810	0	0	0	0.0344247
1909	843	0	0	0.0120569	0.0384872
1910	946	0	0	0.0210525	0.0495266
1911	972	0	0	0.00416698	0.0763344
1912	970	0	0	0	0.10008
1913	960	0	0	0.0607674	0.128534
1914	11296	0	0.0224779	0.171187	0.154917
1915	11180	0	0.377757	0.332488	0.211409
1916	11416	2.24691	0.710966	0.408962	0.285838
1917	7246	2.91801	0.928007	0.45276	0.341539
1918	3317	0.671106	0.377181	0.332669	0.251108
1919	3446	0	0.199134	0.413218	0.418462
1920	3311	0	0.0523961	0.591643	0.453423
1921	2567	0	0.186285	0.544873	0.426789
1922	3526	0	0.760495	0.736538	0.469924
1923	3526	0	0.0749112	0.480346	0.400641
1924	3425	0	0.00821524	0.440312	0.418105
1925	3750	0	0	0.303892	0.400638
1926	3838	0	0	0.107147	0.361559
1927	2715	0	0	0.217087	0.41863
1928	2687	0	0.0973344	0.497395	0.524705
1929	2700	0	0.449141	0.696298	0.55427
1930	2692	0	0.050248	0.65676	0.533262
1931	2688	0	1.18832	0.997981	0.595638
1932	2687	4.35626	1.26864	0.879345	0.611001
1933	2639	0	1.06671	0.622308	0.567357
1934	2714	0	0	0.2497	0.345237
1935	5390	0	0.00462942	0.249445	0.357536
1936	5551	0	0.0390277	0.118249	0.279981
1937	5438	0.409785	0.0687164	0.142869	0.214971
1938	5386	0.409785	0.185493	0.209884	0.196681
1939	1276	0.409785	0.434271	0.267047	0.144738
1940	993	2.85704	0.635908	0.306485	0.114179
1941	1230	3.25866	0.73718	0.323967	0.115414
1942	1089	3.25866	0.584848	0.338517	0.123161
1943	381	0	0.322566	0.257123	0.114969
1944	1018	0	0.340762	0.266572	0.116463
1945	752	0	0.243379	0.21688	0.106452
1946	768	0	0	0.0287178	0.063741
1947	911	0	0	0.0336727	0.0611361
1948	1358	0	0	0	0.0410924
1949	2038	0	0	0	0.0341463
1950	1492	0	0	0	0.0131556
1951	1110	0	0	0	0.0075977
1952	1384	0	0	0	0.000224316
1953	2169	0	0	0	0
1954	2043	0	0	0	0
1955	2043	0	0	0	0
1956	2112	0	0	0	0
1957	1438	0	0	0	0
1958	1565	0	0	0	0
1959	771	0	0	0	0
1960	880	0	0	0	0.00792138
1961	0	0	0	0	0
1962	740	0	0	0	0.0165426
1963	321	0	0	0	0.00314687
1964	321	0	0	0	0.0246192
1965	241	0	0	0	0.0398997
1966	283	0	0	0	0.0434742
1967	296	0	0	0	0.0334053
1968	946	0	0	0	0.0415994
1969	746	0	0	0	0.0275149
1970	831	0	0	0	0.0264371
1971	885	0	0	0	0.0548725
1972	981	0	0	0	0.0563742
1973	970	0	0	0.0117076	0.112281
1974	981	0	0	0.112047	0.14297
1975	981	0	0.117834	0.250434	0.168792
1976	5234	0	0.411172	0.341485	0.222347
1977	5181	2.91801	0.874996	0.442255	0.325476
1978	5238	4.10054	1.04112	0.474162	0.380384
1979	5094	0.671106	0.24961	0.297526	0.22495
1980	2342	0	0.369471	0.70044	0.472774
1981	3971	0	0.940126	0.926395	0.510372
1982	3816	6.96469	1.55197	1.04939	0.527161
1983	5238	4.35626	1.42034	0.86539	0.489503
1984	3652	0	0.788238	0.672548	0.440538
1985	3867	0	0.796314	0.661188	0.482399
1986	3871	0	0	0.393682	0.434507
1987	3830	0	0	0.463436	0.457915
1988	2715	0	0.0166682	0.37444	0.452254
1989	2489	0	0.43478	0.478121	0.481372
1990	2394	0.915648	1.1718	0.707536	0.491263
1991	2715	8.48261	1.66242	1.02575	0.575778
1992	2715	0	0.986191	0.956128	0.537566
1993	2715	0	0.293952	0.820196	0.538777
1994	2262	0	0.563167	0.590355	0.531029
1995	5490	0	0	0.247123	0.381014
1996	5490	0	0	0.242098	0.358347
1997	5375	0	0.0143893	0.0843177	0.288189
[truncated: 2,669 more rows]
