# Supplementary material for: Measuring spatial accessibility to refuge green space after earthquakes: A case study of Nanjing, China
Source: PLoS One. 2022 Jun 28;17(6):e0270035. doi: 10.1371/journal.pone.0270035 (PMC9239463; doi:10.1371/journal.pone.0270035)
Supplement: S3 Table — (XLSX) [file pone.0270035.s003.xlsx]

## Sheet: Optimized RGS Accessibility
S3 Table. Results of optimized RGS accessibility in the key mismatch areas
Cell	Population	Optimized RGS Accessibility
1	1902	1e-07
2	1861	0.073869
3	1901	0.0726415
4	1864	1.64506
5	1711	4e-06
6	1670	1e-05
7	1394	0.0129682
8	7781	0.291782
9	7620	0.454055
10	7538	0.354898
11	7781	0.00697582
12	2648	0.407994
13	2578	0.0397971
14	2489	0.25556
15	2073	0.555225
16	1323	0.352221
17	499	0.0533215
18	1196	0
19	1093	0.045776
20	3117	0.110468
21	3237	0.841859
22	3467	0.29335
23	1334	0
24	1380	0
25	1325	0
26	1398	0.00516968
27	7781	0.177018
28	2654	0.419039
29	2579	1.08721
30	2526	0
31	2526	0
32	2426	0
33	2445	0
34	2209	0
35	3341	0.307675
36	1965	0
37	2618	0
38	3027	0.781128
39	3245	0.061288
40	2964	0.0509793
41	1409	0
42	4424	0
43	4177	1.92768
44	3356	0
45	4489	0.11778
46	2647	0.122254
47	2473	0
48	2200	0.0648398
49	1617	0
50	2215	0.0015947
51	2457	2.71378
52	1871	0.001535
53	1445	0
54	3027	0.861915
55	2287	0.296686
56	2659	0.32976
57	424	0
58	1409	0
59	4695	0
60	4655	0
61	4025	0.989047
62	4615	1.3862
63	2630	1.12385
64	2590	0
65	1715	0
66	2552	8.89071
67	2076	0.0446393
68	2390	0
69	2208	0
70	2615	0.0123335
71	2565	0.826416
72	3253	0
73	4695	0
74	4695	0.0663424
75	4563	0.465477
76	4368	0.126632
77	2581	0
78	2310	0
79	1877	0
80	2087	0
81	1338	0
82	1396	0
83	4598	0.0757046
84	3973	0.25364
85	4618	0.00938515
86	4695	0.0117878
87	421	3.66627
88	4445	0
89	4199	0
90	4199	0.254499
91	4600	0.390596
92	4645	0.0438658
93	409	10.6698
94	1367	0
95	4640	0.0442636
96	4695	0.0562217
97	4678	0.12066
98	4664	0.285212
99	239	0.985941
100	1322	0
101	4662	0.135079
102	4583	0.0467608
103	4645	0
104	4695	1.02857
105	1874	0.345989
106	1921	0
107	1921	1.99236
108	1881	0
109	1881	0.0133391
110	1499	6.50783
111	1921	1.3128
112	1825	0
113	1661	0.0630757
114	1881	2.48255
115	1866	0
116	1853	1.07966
117	1862	0
118	1822	0
119	1921	0.13926
120	1795	0.872787
121	1875	0
122	1902	0
123	1921	0
124	1921	1.35502
125	1921	0
126	1921	0.991463
127	1893	0.062273
128	1888	0.632678
129	1921	0
130	1752	0.844577
131	1920	1.9654
132	1903	0.374302
133	1742	0
134	1424	0.00827481
135	1882	0.864566
136	1881	0.298124
137	1879	0
138	1921	0
139	1907	0.437934
140	1882	0.187584
141	1882	0.484444
142	1800	0
143	1647	0
144	1745	0
145	1879	0.774842
146	1902	0.281632
147	1801	0.0564044
148	1865	0.115342
149	1796	0.152306
150	1872	0.806043
151	1805	0.135315
152	1602	0
153	1887	0.501223
154	1991	0
155	2047	0.543673
156	2002	0.639933
157	1939	0.485953
158	2077	2.44043
159	1943	0
160	6944	0.645631
161	4906	0
162	7034	0.0487512
163	1061	0
164	1148	0.335835
165	1114	0.0494694
166	1140	0
167	1140	0
168	1083	1.83264
169	1011	0
170	332	0
171	872	0.208887
172	885	0.333977
173	893	0
174	638	0.637957
175	2031	0
176	2074	0
177	1969	0.00525771
178	1737	0.413755
179	7237	0
180	6739	0
181	6208	0
182	5625	0
183	4971	0.305302
184	1128	0.176971
185	3519	0
186	3737	0.359086
187	3746	0.121277
188	3305	0
189	3271	0.776932
190	3171	0
191	3253	0
192	2305	1.16617
193	114	0
194	2814	0.258216
195	5467	0.176508
196	6801	0.0564834
197	2483	0.367555
198	3632	0.156345
199	6148	0.0455267
200	849	5.7834
201	7093	0.492594
202	7246	0.307063
203	7246	0.0730748
204	6977	0.502376
205	3590	0
206	3718	0
207	2145	0.0420502
208	2145	0
209	3724	0.337442
210	3763	0.365491
211	3763	0.298443
212	3723	0.0144366
213	3646	0
214	3126	0.308424
215	3137	0
216	3207	0.122031
217	3229	0
218	2632	0
219	2241	0
220	2969	0.300159
221	3000	0.0614219
222	5569	0.0166951
223	8366	0.0159248
224	5231	0
225	841	0
226	1175	0
227	973	13.8891
228	11416	0.451188
229	7246	0.400424
230	6909	0.368255
231	7211	0.0528259
232	3548	0
233	3723	0.0622199
234	3644	0.149584
235	2344	0
236	3763	1.73969
237	3635	0.920234
238	3753	0.500158
239	3692	0.0500416
240	3294	0
241	3156	0
242	3177	0.484746
243	3234	0.384902
244	3236	0
245	3301	0
246	3301	0
247	2154	27.0966
248	2507	0.00523729
249	5953	0
250	3928	0.328158
251	5426	0.122748
252	4626	0.306324
253	811	0.841901
254	819	0.266563
255	10945	0
256	11416	0.0735656
257	7246	0.124734
258	7246	0.290333
259	3705	0.111611
260	3607	0.107728
261	2887	0
262	3583	0.407819
263	3763	0
264	3668	0.15575
265	3567	0.00992607
266	3763	0
267	3290	0
268	3337	0.0418947
269	3246	0
270	2876	0.52704
271	2913	0
272	2895	0
273	3188	0
274	9046	0
275	5497	0
276	5149	0.50908
277	5320	0.15422
278	1412	0.42856
279	1194	1.73373
280	960	0.316652
281	11296	0.449734
282	11180	0.129962
283	11416	0.153264
284	7246	1.84018
285	3317	0.283176
286	3446	0.00015
287	3311	0.00023
288	2567	0.442315
289	3526	0
290	3526	0.105948
291	3425	0.116108
292	3750	0.119158
293	3838	0
294	2715	0
295	2687	0
296	2700	0.0370505
297	2692	0
298	2688	0
299	2687	0
300	2639	0.301921
301	2714	0.208302
302	5390	0.127095
303	5551	0.648278
304	5438	0.256019
305	5386	0.0767418
306	1276	0.0169786
307	981	2.32065
308	981	1.16463
309	5234	0.324139
310	5181	0.305766
311	5238	2.53084
312	5094	0.921438
313	2342	42.9822
314	3971	0.00011
315	3816	0.822291
316	5238	0.44491
317	3652	0.765605
318	3867	0.131458
319	3871	0.0744156
320	3830	0.395765
321	2715	2.50355
322	2489	0.0417547
323	2394	0.857691
324	2715	0.268883
325	2715	0.33451
326	2715	0.001259
327	2262	0.003989
328	5490	1.23279
329	5490	0.254268
330	5375	0.38613
331	5412	0.103112
332	5148	0.791518
333	1216	1.77001
334	890	1.78413
335	5128	0.260981
336	4860	0.253069
337	5029	0
338	5185	0
339	5213	0
340	5238	0
341	4437	0.0384351
342	5082	0
343	3791	1.31602
344	3677	0.0574574
345	3865	0.403896
346	3871	0.869033
347	2632	0.819195
348	2715	0.374068
349	2715	0.470562
350	2622	0.0037788
351	2671	19.285
352	2715	0.2523
353	2563	0.003889
354	2384	0
355	4981	0.460838
356	4998	0.275805
357	5079	0.257117
358	5551	0.357084
359	1230	0.0127414
360	949	0.10216
361	5238	0.152138
362	5238	0.280252
363	3269	0
364	1522	0
365	1664	0
366	4226	0
367	3908	0
368	5238	0.423353
369	3795	1.27125
370	3828	0
371	3828	0
372	3871	0.390152
373	2715	0.0276119
374	2630	0
375	2715	0.230844
376	2715	0
377	2715	0.435809
378	2715	0.0527625
379	2715	0
380	2207	0
381	4869	0.293785
382	4470	0
383	2297	0
384	2380	0.274278
385	2070	0
386	980	0.307054
387	5238	0.0740423
388	5238	0.00698494
389	4234	0.261555
390	1237	0
391	2930	0.901489
392	5191	0.0662703
393	3847	0.0769489
394	3496	0.135264
395	3863	0
396	3871	0.0642375
397	2687	0.921757
398	2715	0
399	2715	0
400	2687	0
401	5309	0.356951
402	5592	0.489707
403	5403	0
404	4871	0
405	2237	2.69897
406	2288	0.298697
407	2288	0.37282
408	2428	0.539278
409	1873	0
410	1822	0
411	1408	0
412	2161	5.1907
413	952	0
414	952	1.03611
415	1023	1.14212
416	867	1.13707
417	1296	0.130572
418	3871	0.283727
419	3830	0.491005
420	3871	0.366231
421	3871	0.0634117
422	2561	0.367955
423	2701	0.323336
424	2715	0.272766
425	2715	0.0758821
426	5655	0.322786
427	5655	0.325472
428	5655	0.0662941
429	4589	0
430	2428	0.404766
431	2307	0
432	2399	0
433	1883	0
434	1727	0
435	1409	0.419388
436	3785	0
437	3871	0
438	3871	0
439	3849	0
440	2702	0
441	2702	0.187514
442	2711	0
443	2715	0.321227
444	2715	0.754823
445	5628	1.32676
446	5646	0.0134283
447	5227	0.00605749
448	4563	0.409768
449	2268	0
450	2129	0
451	1704	0
452	1821	0
453	797	0
454	1400	5.43868
455	3831	0.48847
456	3813	0.62923
457	3772	0.131515
458	3831	0.266069
459	2687	0
460	2633	0.149543
461	2490	0.461124
462	2379	0.967102
463	5211	6.04523
464	4658	0.479336
465	4755	0.820708
466	4336	0.00987332
467	2357	0
468	2354	0.784713
469	2066	0.529775
470	2013	0
471	2013	0
472	916	0
473	1374	0.231482
474	3790	0.0753411
475	3708	0.0431627
476	3871	0.793756
477	3831	0
478	7781	0.763395
479	7635	0.0648312
480	7277	0.352065
481	6889	0.348811
482	2239	0.381845
483	2399	2.29004
484	2266	0.049657
485	2347	0
486	2426	0
487	2115	0.30745
488	2243	0
489	2329	0
490	2050	0.12827
491	1323	0
492	1409	0.282607
493	1409	5.65433
494	7646	0.366871
495	7679	0.30307
496	7781	0.395479
497	7781	0.118333
498	7781	0.292244
499	2654	0
500	2601	0
501	2654	0
502	2485	0.264022
503	1819	0
504	1412	0
505	1851	0
506	2230	0.36456
507	2203	4.51863
508	2192	5.02289
509	1380	1.88741
510	1336	0.320353
511	7781	0.257635
512	7781	0.391706
513	7781	0.0641323
514	7620	0.34254
515	2627	0.13217
516	2433	0.0602415
517	2415	0.400321
518	1876	0.335831
519	1012	0.35556
520	1223	0.325887
521	1907	0
522	2123	0.353784
523	2388	0.371255
524	2388	0.442324
525	2217	0
526	1624	0
527	1696	0
528	1854	0.393242
529	1912	1.00471
530	2077	1.6819
531	1918	1.11493
532	2017	0
533	1989	3.8675
534	1989	0
535	1754	0
536	4246	0
537	593	0
